# Supplementary material for: Modulating D-Band Center of SrTiO3 by Co Doping for Boosted Peroxymonosulfate (PMS) Activation Under Visible Light
Source: Molecules. 2025 Jun 17;30(12):2618. doi: 10.3390/molecules30122618 (PMC12196530; doi:10.3390/molecules30122618)
Supplement: Supplementary file 1 [file molecules-30-02618-s001.zip]

Archive with 1 entries (1 files):
- molecules-3691125-supplementary.pdf
